# Supplementary material for: Antimicrobial Resistance in Pasteurellaceae Isolates from Pyrenean Chamois (Rupicapra pyrenaica) and Domestic Sheep in an Alpine Ecosystem
Source: Animals (Basel). 2021 Jun 5;11(6):1686. doi: 10.3390/ani11061686 (PMC8226726; doi:10.3390/ani11061686)
Supplement: Supplementary file 1 [file animals-11-01686-s001.zip]

Archive with 1 entries (1 files):
- animals-1232782-supplementary.pdf
